# Supplementary material for: Implementation of diabetes prevention programs into clinical practice and community settings: a systematic search and review
Source: Implement Sci Commun. 2025 Jul 9;6:74. doi: 10.1186/s43058-025-00757-2 (PMC12243291; doi:10.1186/s43058-025-00757-2)
Supplement: Supplementary file 3 — Supplementary Material 3. [file 43058_2025_757_MOESM3_ESM.xlsx]

## Sheet: Final Strategies per Program
GroupID	Program Name	IS_1	IS_2	IS_3	IS_4	IS_5	IS_6	IS_7	IS_8	IS_9	IS_10	IS_11	IS_12	IS_13	IS_14	IS_15	IS_16	IS_17	IS_18	IS_19	IS_20	IS_21	IS_22	IS_23	IS_24	IS_25	IS_26	IS_27	IS_28	IS_29	IS_30	IS_31	IS_32	IS_33	IS_34	IS_35	IS_36	IS_37	IS_38	IS_39	IS_40	IS_41	IS_42	IS_43	IS_44	IS_45	IS_46	IS_47	IS_48
141	Project Reaching Immigrants through Community Empowerment (RICE)	1					1									1		1	1					1	1	1												1	1	1							1	1
195	National Health Service Diabetes Prevention Program		1																																1			1
287	Diabetes Prevention in Chinese Women at Risk for Diabetes						1									1									1
467	Small Steps for Big Changes					1	1							1	1	1	1	1			1			1	1		1	1		1	1	1				1		1						1			1		1
523	South Asian Health and Prevention Education Study pilot study																		1																			1
535	Group Lifestyle Balance in women VA						1					1											1																								1
604	PVS-PREDIAPS				1	1	1						1		1	1		1	1	1	1	1		1			1	1			1			1					1					1			1	1
672	De Por Vida			1			1					1				1		1		1		1			1					1	1	1		1	1			1			1	1							1
696	Help Educate to Eliminate Diabetes			1			1									1						1			1														1
705	National Diabetes Prevention Program	1		1	1	1	1		1	1			1			1	1	1		1			1		1		1	1		1		1		1	1	1	1	1		1	1							1
821	National Diabetes Prevention Program	1					1							1			1		1														1					1		1							1
1137	Thai Diabetes Prevention Program															1																							1					1
1147	Prediabetes Intervention Package						1					1				1		1		1	1				1		1	1		1		1						1						1			1
1160	Diabetes Prevention Program in Large Healthcare Systems Evaluation of a Lifestyle Intervention Adopted for Clinical Practice for Diabetes Prevention			1			1									1	1								1		1	1							1				1
1589	Diabetes Prevention Program for Chinese American Food Service Employees																	1	1						1														1
1616	A Person-Centered Approach to Self-Management and Reciprocal Learning for the Prevention and Management of Type 2 Diabetes				1		1									1		1	1					1	1																			1
1659	Power Up for Health					1	1									1	1	1				1					1	1		1	1	1							1	1		1		1			1
1682	Group Lifestyle Balance Program in a Military Setting
1942	National Health Service Diabetes Prevention Program	1	1		1		1			1					1	1	1	1				1		1		1	1	1		1		1			1	1		1	1	1	1	1		1			1	1
1959	Diabetes Prevention -Transferring Findings from European Research to Society				1	1	1		1				1			1	1		1											1		1		1										1			1
2129	Diabetes Prevention Program - Group Lifestyle Balance						1									1	1											1			1							1
2152	Kerala Diabetes Prevention Program		1				1							1	1	1		1	1	1	1	1		1			1	1		1		1		1		1		1	1	1				1			1
2308	Promotora Effectiveness Versus Metformin Trial						1									1			1															1		1		1						1
2319	Sydney Diabetes Prevention Program															1
2399	Weight watchers			1												1	1											1		1	1	1															1
2550	Intermountain Healthcare Diabetes Prevention Program			1		1	1						1		1	1										1	1	1					1		1	1
2553	National Diabetes Prevention Programs in Los Angeles						1	1		1								1	1		1				1		1	1							1			1		1	1
2556	Veterans Affairs Diabetes Prevention Program vs. MOVE!	1					1		1							1	1						1	1	1		1	1			1	1				1			1								1	1
2665	Primary Care Diabetes Prevention Program												1										1																							1
2804	Sydney Diabetes Prevention Program			1
2840	Diabetes Prevention Program for Diabetes Risk Reduction in Chinese Immigrants in New York City						1											1	1						1		1	1																			1
2946	SLIM iMplementation Experience Region Noord- en Oost-Gelderland				1		1									1		1						1	1	1	1	1		1		1		1		1		1		1							1
2952	YMCA Diabetes Prevention Program						1																								1							1
2956	National Diabetes Prevention Program within a Health Disparities Population						1						1			1	1	1	1	1			1	1	1			1		1		1							1					1
3106	Weight Watchers vs. Your Game Plan to Prevent Type 2 Diabetes			1												1
3195	GLICEMIA															1
3222	Intervention Program in a Large Israeli Healthcare Organization with an Emphasize on Mediterranean Diet (MedDiet) and Physical Activity			1													1
3435	Road Map Towards Diabetes Prevention			1												1	1																		1
3471	Reaching Out and Preventing Increases in Diabetes			1			1					1		1		1				1	1				1		1	1			1			1						1				1					1
3477	Promotora-Led Diabetes Prevention Program (PL-DPP) in Latinas																											1		1		1						1		1		1		1			1
3483	Healthy Living Program (HLP) and a Diabetes Prevention Program (DPP)						1		1							1					1				1						1					1				1							1
3577	New Life, New You						1									1		1							1											1		1
3691	Group Lifestyle Balance Program Delivered by Diabetes Educators						1									1	1						1		1
3868	Church-based Diabetes Prevention Program		1													1				1																			1	1				1
3897	New York State YMCA Diabetes Prevention Program			1		1	1		1				1			1	1								1		1	1		1	1	1	1	1	1												1
3920	Reaching Immigrants through Community Empowerment						1									1		1							1													1									1
3939	Special Diabetes Program for Indians Diabetes Prevention Program	1					1		1									1							1										1			1	1						1
3974	New Life, New You						1								1			1												1								1		1						1	1
4008	DHIAAN	1														1		1	1	1							1	1										1	1	1		1					1
4041	YMCA Diabetes Prevention Program						1		1																1						1								1									1
4056	YMCA Diabetes Prevention Program					1	1		1				1	1		1																							1					1	1
4091	Lifestyle intervention programs in the Brazilian public health system
4235	‘An Ounce of Prevention’ Healthy Lifestyle and Diabetes Program				1		1											1	1																												1
4239	NHS Bolton (face-to-face)						1									1																1						1	1
4311	Power to Prevent (P2P): A Family Lifestyle Approach to Diabetes Prevention						1							1		1		1							1		1									1		1	1	1							1
4343	Melbourne Diabetes Prevention Study	1					1									1	1			1		1	1								1			1	1	1		1	1	1							1	1
4381	Health is Wealth						1					1						1	1						1			1											1	1							1
4445	Lawrence Latino Diabetes Prevention Project						1					1				1		1	1	1		1			1					1		1		1				1	1	1				1				1
4711	Diabetes in Europe- Prevention Using Lifestyle, Physical Activity and Nutritional Intervention Project																					1																1		1
4793	Montana cardiovascular disease and diabetes prevention program	1		1	1		1		1			1		1		1			1	1	1	1				1	1	1			1				1	1		1	1	1	1							1	1
4823	Making the Connection - Healthy Living Program			1			1					1				1		1																				1		1
4856	DPP in Thailand						1											1	1
5011	DPP in African American Churches				1		1					1				1	1																					1	1								1	1
5058	Reflections on Progress of DPP in Australia. Life! Taking Action on Diabetes	1				1	1			1			1			1		1		1	1	1	1		1		1	1		1		1			1			1			1			1
5060	Diabetes in Europe Prevention using Lifestyle, Physical Activity and Nutritional Intervention						1									1				1	1		1															1		1									1
5113	Live Well, Be Well Study		1	1			1					1				1				1	1				1						1							1	1	1									1
5121	Diabetes in Europe Prevention using Lifestyle, Physical Activity and Nutritional Intervention						1																															1
5148	Diabetes Prevention Program in YMCAs					1			1				1			1				1	1		1		1		1	1		1		1		1										1			1		1
5176	Church-Based Diabetes Prevention Programs				1		1											1	1												1			1		1		1	1	1	1						1
5428	Diet-Exercise-Activity-Lifestyle Program						1					1	1	1																	1									1							1
5432	Active Prevention in High Risk Individuals of Diabetes Type 2 in and around Eindhoven			1		1	1									1											1	1		1		1		1						1				1			1		1
5448	Beweegkuur				1		1							1		1		1	1		1	1								1	1			1			1					1					1		1
5467	Healthy-Living Partnerships to Prevent Diabetes		1			1	1					1	1			1						1	1				1	1		1		1	1	1				1		1				1					1
5514	Living on the Edge of Diabetes	1					1										1														1								1	1
5559	Translating the Diabetes Prevention Program								1			1		1		1														1		1
5702	National Type 2 Diabetes Prevention Programme in Finland	1					1										1		1											1		1			1			1			1	1
5865	Diabetes Prevention Program in a Rural Africa-American Church						1									1		1						1	1						1									1		1
6008	Worksite Diabetes Prevention Program			1								1																			1							1		1
6214	Lifestyle Intervention Program for Maori	1					1					1		1				1				1					1	1								1			1	1		1					1
6712	National Diabetes Prevention Programme - Hawaii			1						1		1		1		1							1		1						1							1		1
6831	Prevention of Diabetes in Euskadi												1			1	1											1		1		1						1										1
6986	Diabetes Education & Prevention with a Lifestyle Intervention Offered at the YMCA (DEPLOY)			1												1									1		1	1										1		1				1					1
7075	Tawazon																																														1
7132	South Gloucestershire Diabetes Prevention (Pilot) Programme	1					1									1																															1
7166	Life in BALANCE											1		1																		1						1		1				1			1
7264	Good Ageing in Lahti Region	1					1						1			1		1	1	1				1	1		1	1				1		1		1			1					1
7286	Norfolk Diabetes Prevention Study					1							1			1		1	1	1	1	1					1	1			1							1				1		1			1		1
7291	STAR Family Health Team (FHT) Prediabetes Lifestyle Intervention Program																																														1
7345	Living Well Taking Control	1					1									1											1	1		1																	1
7376	Health Under Construction				1											1												1																			1
7442	Diabetes Prevention Program Using Primary Care Nurses						1						1			1				1							1	1		1		1												1			1		1
7877	DPP within General Practice in Denmark						1	1								1		1							1			1																		1
7955	Diabetes in Europe Prevention using Lifestyle, Physical Activity and Nutritional						1									1							1
7982	DPP in Norfolk											1				1						1																1	1
[truncated: 39 more columns]

## Sheet: Legend
GroupID	ID for each Program
Program Name	Program name for the grouping
numberofarticlesingroup	Number of articles within each program grouping
IS_1	Access new funding
IS_2	Alter incentive/ allowance structures
IS_3	Alter patient/ consumer fees
IS_4	Assess for readiness and identify barriers and facilitators
IS_5	Audit and provide feedback
IS_6	Build a coalition
IS_7	Capture and share local knowledge
IS_8	Centralize technical assistance
IS_9	Change accreditation or membership requirements
IS_10	Change liability laws
IS_11	Change physical structure and equipment
IS_12	Change record systems
IS_13	Change service sites
IS_14	Conduct cyclical small tests of change
IS_15	Conduct educational meetings
IS_16	Conduct educational outreach visits
IS_17	Conduct local consensus discussions
IS_18	Conduct local needs assessment
IS_19	Conduct ongoing training
IS_20	Create a learning collaborative
IS_21	Create new clinical teams
IS_22	Create or change credentialing and/or licensure standards
IS_23	Develop a formal implementation blueprint
IS_24	Develop academic partnerships
IS_25	Develop an implementation glossary
IS_26	Develop and implement tools for quality monitoring
IS_27	Develop and organize quality monitoring systems
IS_28	Develop disincentives
IS_29	Develop educational materials
IS_30	Develop resource sharing agreements
IS_31	Distribute educational materials
IS_32	Facilitate relay of clinical data to providers
IS_33	Facilitation
IS_34	Fund and contract for the clinical innovation
IS_35	Identify and prepare champions
IS_36	Identify early adopters
IS_37	Increase demand
IS_38	Inform local opinion leaders
IS_39	Intervene with patients/consumers to enhance uptake and adherence
IS_40	Involve executive boards
IS_41	Involve patients/ consumers and family members
IS_42	Make billing easier
IS_43	Make training dynamic
IS_44	Mandate change
IS_45	Model and simulate change
IS_46	Obtain and use patients/consumers and family feedback
IS_47	Obtain formal commitments
IS_48	Organize clinician implementation team meetings
IS_49	Place innovation on fee for service lists/formularies
IS_50	Prepare patients/consumers to be active participants
IS_51	Promote adaptability
IS_52	Promote network weaving
IS_53	Provide clinical supervision
IS_54	Provide local technical assistance
IS_55	Provide ongoing consultation
IS_56	Purposefully reexamine the implementation
IS_57	Recruit, designate, and train for leadership
IS_58	Remind clinicians
IS_59	Revise professional roles
IS_60	Shadow other experts
IS_61	Stage implementation scale-up
IS_62	Start a dissemination organization
IS_63	Tailor strategies
IS_64	Use advisory boards and workgroups
IS_65	Use an implementation advisor
IS_66	Use capitated payments
IS_67	Use data experts
IS_68	Use data warehousing techniques
IS_69	Use mass media
IS_70	Use other payment schemes
IS_71	Use train-the-trainer strategies
IS_72	Visit other sites
IS_73	Work with educational institutions
cluster1	Use evaluative and iterative strategies
cluster2	Provide Interactive Assistance
cluster3	Adapt and Tailor to the Context
cluster4	Develop Stakeholder Interrelationships
cluster5	Train and Educate Stakeholders
cluster6	Support Clinicians
cluster7	Engage Consumers
cluster8	Utlilize Financial Strategies
cluster9	Change infastructure
zone1	high importance and feasibility
zone2	high feasibility
zone3	low importance and feasibility
zone4	high importance
numberofstrategies	Number of strategies for each program grouping

## Sheet: Calculation for Zone, Clusters
To compute clusters
Cluster 1 = SUM(G2, H2, Q2, U2, Z2, AC2, AD2, AW2, BG2, BL2)
Cluster 2 = SUM(K2, AJ2, BD2, BE2)
Cluster 3 = SUM(BB2, BN2, BR2, BS2)
Cluster 4 = SUM(I2, J2, T2, AA2, AB2, AL2, AM2, AO2, AQ2, AV2, AX2, AY2, BC2, BH2, BO2, BP2, BW2)
Cluster5 = SUM(R2, S2, V2, W2, AF2, AH2, AT2, BF2, BK2, BV2, BX2)
Cluster6 = SUM(X2, AG2, AI2, BI2, BJ2)
Cluster7 = SUM(AN2, AP2, AR2, BA2, BT2)
Cluster8 = SUM(D2, E2, F2, AE2, AK2, AS2, AZ2, BQ2, BU2)
Cluster9 = SUM(L2, M2, N2, O2, P2, Y2, AU2, BM2)
To computer zones
Zone1 = SUM(G2, H2, I2, J2, Q2, T2, U2, V2, Z2, AC2, AD2, AF2, AH2, AI2, AJ2, AL2, AM2, AO2, AR2, AT2, AW2, AY2, BB2, BF2, BG2, BL2, BN2, BO2)
Zone2 = SUM(R2, S2, W2, AA2, AB2, AQ2, BI2, BK2, BP2, BV2, BW2, BX2)
Zone 3 = SUM(E2, F2, K2, L2, M2, N2, O2, P2, X2, Y2, AE2, AG2, AN2, AS2, AU2, AV2, BC2, BJ2, BM2, BQ2, BR2, BS2, BT2, BU2)
Zone 4 = SUM(D2, AK2, AP2, AX2, AZ2, BA2, BD2, BE2, BH2)
